# Supplementary material for: Effects of Monensin and Rapamycin Combination Therapy on Tumor Growth and Apoptosis in a Xenograft Mouse Model of Neuroblastoma
Source: Antibiotics (Basel). 2023 Jun 1;12(6):995. doi: 10.3390/antibiotics12060995 (PMC10295421; doi:10.3390/antibiotics12060995)
Supplement: Supplementary file 1 [file antibiotics-12-00995-s001.zip]

Archive with 1 entries (1 files):
- antibiotics-2395683-supplementary.pdf
